# Supplementary material for: Content, Structure and Delivery Characteristics of Yoga Interventions for Managing Rheumatoid Arthritis: A Systematic Review Protocol
Source: Int J Environ Res Public Health. 2022 May 17;19(10):6102. doi: 10.3390/ijerph19106102 (PMC9140818; doi:10.3390/ijerph19106102)
Supplement: Supplementary file 1 [file ijerph-19-06102-s001.zip]

Archive with 1 entries (1 files):
- ijerph-1707164-supplementary.pdf
